# Supplementary material for: Transcriptome Analysis and Screening of Genes Associated with Flower Size in Tomato (Solanum lycopersicum)
Source: Int J Mol Sci. 2022 Dec 9;23(24):15624. doi: 10.3390/ijms232415624 (PMC9778759; doi:10.3390/ijms232415624)
Supplement: Supplementary file 1 [file ijms-23-15624-s001.zip]

Archive with 1 entries (1 files):
- Supplementry files.pdf
